# Supplementary material for: Prognostic and Immunotherapeutic Roles of KRAS in Pan-Cancer
Source: Cells. 2022 Apr 22;11(9):1427. doi: 10.3390/cells11091427 (PMC9105487; doi:10.3390/cells11091427)
Supplement: Supplementary file 1 [file cells-11-01427-s001.zip]

Archive with 8 entries (7 files):
- cells-1666153-supplementary/
- cells-1666153-supplementary/Supplementary Figure S1.pptx
- cells-1666153-supplementary/Supplementary Figure S2.pptx
- cells-1666153-supplementary/Supplementary Figure S3.pptx
- cells-1666153-supplementary/Supplementary Figure S4.pptx
- cells-1666153-supplementary/Supplementary Figure S5.pptx
- cells-1666153-supplementary/Supplementary Figure S6.pptx
- cells-1666153-supplementary/Supplementary Table.xlsx
