# Supplementary material for: Prognostic and Immunotherapeutic Roles of KRAS in Pan-Cancer
Source: Cells. 2022 Apr 22;11(9):1427. doi: 10.3390/cells11091427 (PMC9105487; doi:10.3390/cells11091427)
Supplement: Supplementary file 1 [file cells-11-01427-s001.zip › cells-1666153-supplementary/Supplementary Table.xlsx]

## Sheet: Supplementary Table  S1
Supplementary Table S1. Potential transcriptional factors binding on KRAS TSS.
Regulator	Synonyms	OfficialFullName	U1kbSample	D1kbSample	U1kbTotalSite	D1kbTotalSite
AFF1	AF4, MLLT2, PBM1	AF4/FMR2 family member 1	0	1	0	1
ARNT	HIF-1-beta, HIF-1beta, HIF1-beta, HIF1B, HIF1BETA, TANGO, bHLHe2	aryl hydrocarbon receptor nuclear translocator	0	1	0	1
BCL6	BCL5, BCL6A, LAZ3, ZBTB27, ZNF51	B-cell CLL/lymphoma 6	2	0	2	0
E2F1	E2F-1, RBAP1, RBBP3, RBP3	E2F transcription factor 1	3	0	3	0
E2F7	-	E2F transcription factor 7	1	1	1	1
EGR1	AT225, G0S30, KROX-24, NGFI-A, TIS8, ZIF-268, ZNF225	early growth response 1	5	0	5	0
EGR2	AT591, CMT1D, CMT4E, KROX20	early growth response 2	1	0	1	0
ELF1	-	E74-like factor 1 (ets domain transcription factor)	0	2	0	2
ERG	erg-3, p55	v-ets avian erythroblastosis virus E26 oncogene homolog	0	2	0	2
FOXA1	HNF3A, TCF3A	forkhead box A1	14	0	14	0
FOXA2	HNF3B, TCF3B	forkhead box A2	1	0	1	0
GABPA	E4TF1-60, E4TF1A, NFT2, NRF2, NRF2A, RCH04A07	GA binding protein transcription factor alpha subunit	1	1	1	1
GATA3	HDR, HDRS	GATA binding protein 3	2	0	2	0
GATA4	ASD2, TACHD, TOF, VSD1	GATA binding protein 4	1	0	1	0
HOXC9	HOX3, HOX3B	homeobox C9	1	0	1	0
KDM5B	CT31, JARID1B, PLU-1, PLU1, PPP1R98, PUT1, RBBP2H1A, RBP2-H1	lysine (K)-specific demethylase 5B	0	1	0	1
KLF4	EZF, GKLF	Kruppel-like factor 4 (gut)	1	0	1	0
MYB	Cmyb, c-myb, c-myb_CDS, efg	v-myb avian myeloblastosis viral oncogene homolog	1	1	1	1
MYOD1	MYF3, MYOD, PUM, bHLHc1	myogenic differentiation 1	0	1	0	1
MZF1	MZF-1, MZF1B, ZFP98, ZNF42, ZSCAN6	myeloid zinc finger 1	1	0	1	0
NANOG	-	Nanog homeobox	1	0	1	0
NR2F2	ARP1, CHTD4, COUPTFB, COUPTFII, NF-E3, NR2F1, SVP40, TFCOUP2	nuclear receptor subfamily 2 group F member 2	1	1	1	1
OTX2	CPHD6, MCOPS5	orthodenticle homeobox 2	1	0	1	0
PAX5	ALL3, BSAP	paired box 5	1	0	1	0
POU5F1	OCT3, OCT4, OTF-3, OTF3, OTF4, Oct-3, Oct-4	POU class 5 homeobox 1	0	1	0	1
RUNX3	AML2, CBFA3, PEBP2aC	runt-related transcription factor 3	0	1	0	1
SMAD4	DPC4, JIP, MADH4, MYHRS	SMAD family member 4	1	0	1	0
SP1	-	Sp1 transcription factor	1	0	1	0
SPDEF	PDEF, bA375E1.3	SAM pointed domain containing ETS transcription factor	0	1	0	1
TFAP2C	AP2-GAMMA, ERF1, TFAP2G, hAP-2g	transcription factor AP-2 gamma (activating enhancer binding protein 2 gamma)	1	0	1	0
TP53	BCC7, LFS1, P53, TRP53	tumor protein p53	0	1	0	1
YY1	DELTA, INO80S, NF-E1, UCRBP, YIN-YANG-1	YY1 transcription factor	7	8	7	8
ZBTB7A	FBI-1, FBI1, LRF, TIP21, ZBTB7, ZNF857A, pokemon	zinc finger and BTB domain containing 7A	0	1	0	1
ZEB1	AREB6, BZP, DELTAEF1, FECD6, NIL2A, PPCD3, TCF8, ZFHEP, ZFHX1A	zinc finger E-box binding homeobox 1	0	1	0	1

## Sheet: Supplementary Table S2
Supplementary Table S2. Potential microRNAs binding on KRAS 3'UTR.
miRNA family	Conserved sites total	Conserved 8mer sites	Conserved 7mer-m8 sites	Conserved 7mer-1A sites	Poorly conserved sites total	Poorly conserved 8mer sites	Poorly conserved 7mer-m8 sites	Poorly conserved 7mer-1A sites	6mers	Cumulative weighted context++ score	Total context++ score	Aggregate Pct	miRNA family is conserved in:
miR-183-5p.2	2	1	1	0	2	0	1	1	2	-0.8	-1.3	> 0.99	Vertebrates
miR-19-3p	2	1	0	1	0	0	0	0	0	-0.16	-0.51	0.92	Vertebrates
miR-27-3p	2	0	0	2	1	0	1	0	0	-0.29	-0.47	0.91	Vertebrates
miR-200bc-3p/429	1	0	1	0	0	0	0	0	0	-0.19	-0.19	0.88	Vertebrates
miR-181-5p	2	1	0	1	2	0	2	0	1	-0.3	-0.48	0.87	Vertebrates
miR-96-5p/1271-5p	1	0	1	0	1	0	1	0	0	-0.25	-0.58	0.85	Vertebrates
miR-143-3p	2	2	0	0	1	0	0	1	3	-0.31	-0.62	0.84	Vertebrates
miR-124-3p.2/506-3p	1	0	0	1	0	0	0	0	0	-0.09	-0.26	0.79	Vertebrates
miR-30-5p	1	0	1	0	0	0	0	0	0	-0.08	-0.23	0.71	Vertebrates
miR-142-3p.2	1	0	0	1	0	0	0	0	1	-0.23	-0.28	0.67	Vertebrates
miR-193-3p	1	0	0	1	1	0	1	0	3	-0.58	-0.77	0.6	Vertebrates
miR-15-5p/16-5p/195-5p/424-5p/497-5p	1	0	1	0	0	0	0	0	0	-0.16	-0.22	0.44	Vertebrates
miR-217	2	0	2	0	2	0	2	0	1	-0.37	-0.51	0.37	Vertebrates
miR-199-5p	0	0	0	0	2	0	1	1	1	-0.29	-0.42	0.34	Vertebrates
miR-1-3p/206	1	1	0	0	0	0	0	0	0	-0.21	-0.3	0.32	Vertebrates
miR-155-5p	1	0	1	0	1	0	0	1	0	-0.26	-0.31	0.27	Vertebrates
miR-455-3p.1	0	0	0	0	1	0	1	0	0	-0.03	-0.05	0.23	Vertebrates
miR-31-5p	0	0	0	0	1	0	1	0	0	-0.12	-0.17	0.19	Vertebrates
miR-23-3p	0	0	0	0	2	0	0	2	0	-0.03	-0.08	0.11	Vertebrates
miR-141-3p/200a-3p	0	0	0	0	2	0	2	0	0	-0.04	-0.08	< 0.1	Vertebrates
miR-425-5p	0	0	0	0	2	0	1	1	3	-0.15	-0.26	< 0.1	Vertebrates
miR-383-5p.1	0	0	0	0	1	0	1	0	0	-0.14	-0.2	< 0.1	Vertebrates
miR-146-5p	0	0	0	0	1	0	1	0	0	-0.09	-0.12	< 0.1	Vertebrates
miR-203a-3p.2	0	0	0	0	1	0	0	1	1	0	-0.01	< 0.1	Vertebrates
miR-142-5p	0	0	0	0	2	1	1	0	3	-0.02	-0.1	< 0.1	Vertebrates
miR-802	0	0	0	0	1	0	0	1	2	-0.03	-0.05	< 0.1	Vertebrates
miR-365-3p	0	0	0	0	2	0	1	1	1	-0.13	-0.39	< 0.1	Vertebrates
miR-125-5p	0	0	0	0	1	0	1	0	0	-0.09	-0.13	< 0.1	Vertebrates
miR-138-5p	0	0	0	0	1	1	0	0	0	0	-0.33	< 0.1	Vertebrates
miR-140-3p.2	0	0	0	0	1	0	1	0	1	-0.08	-0.12	< 0.1	Vertebrates
miR-140-3p.1	0	0	0	0	2	0	0	2	1	-0.08	-0.26	< 0.1	Vertebrates
miR-128-3p	0	0	0	0	1	0	0	1	1	-0.03	-0.09	< 0.1	Vertebrates
miR-190-5p	0	0	0	0	2	0	0	1	0	-0.03	-0.09	< 0.1	Vertebrates
miR-204-5p/211-5p	0	0	0	0	1	0	1	0	0	-0.08	-0.11	< 0.1	Vertebrates
miR-144-3p	0	0	0	0	1	0	0	1	0	0	-0.01	< 0.1	Vertebrates
miR-142-3p.1	0	0	0	0	1	0	0	1	0	-0.02	-0.03	< 0.1	Vertebrates
miR-130-3p/301-3p/454-3p	0	0	0	0	1	0	0	0	0	N/A	N/A	< 0.1	Vertebrates
miR-194-5p	0	0	0	0	1	0	0	1	2	-0.09	-0.14	< 0.1	Vertebrates
miR-202-5p	2	2	0	0	0	0	0	0	2	-0.28	-0.58	< 0.1	Vertebrates
miR-101-3p.1	0	0	0	0	1	0	0	1	0	0	-0.01	< 0.1	Vertebrates
miR-129-5p	0	0	0	0	2	0	1	1	2	-0.01	-0.04	< 0.1	Vertebrates
miR-216a-5p	0	0	0	0	1	0	1	0	1	-0.03	-0.06	< 0.1	Vertebrates
miR-132-3p/212-3p	0	0	0	0	1	1	0	0	4	-0.3	-0.32	< 0.1	Vertebrates
miR-455-3p.2	0	0	0	0	1	0	0	1	2	-0.01	-0.01	< 0.1	Vertebrates
miR-101-3p.2	0	0	0	0	1	0	1	0	1	-0.02	-0.05	< 0.1	Vertebrates
miR-218-5p	0	0	0	0	1	0	0	1	0	-0.03	-0.05	< 0.1	Vertebrates
miR-135-5p	0	0	0	0	1	1	0	0	0	0	-0.29	< 0.1	Vertebrates
miR-490-3p	0	0	0	0	1	0	1	0	0	-0.04	-0.05	< 0.1	Vertebrates
miR-216b-5p	1	0	1	0	0	0	0	0	1	-0.05	-0.15	< 0.1	Vertebrates
miR-193a-5p	0	0	0	0	1	0	0	1	0	-0.01	-0.01	< 0.1	Vertebrates
miR-383-5p.2	0	0	0	0	1	0	0	1	0	-0.04	-0.12	< 0.1	Vertebrates
miR-7-5p	0	0	0	0	1	0	0	1	0	-0.01	-0.01	< 0.1	Vertebrates
